# Supplementary material for: Transcriptome profiling provides insights into leaf color changes in two Acer palmatum genotypes
Source: BMC Plant Biol. 2022 Dec 16;22:589. doi: 10.1186/s12870-022-03979-x (PMC9756493; doi:10.1186/s12870-022-03979-x)
Supplement: Supplementary file 7 — Additional file 7. [file 12870_2022_3979_MOESM7_ESM.xlsx]

## Sheet: Table S3
Table S3. Hub genes list.
brown4	TRINITY_DN122493_c0_g1
coral1	TRINITY_DN139839_c2_g2
darkgrey	TRINITY_DN109839_c0_g1
darkmagenta	TRINITY_DN148594_c4_g2
darkolivegreen	TRINITY_DN104654_c0_g1
darkorange2	TRINITY_DN111514_c0_g1
darkseagreen4	TRINITY_DN144081_c0_g1
grey60	TRINITY_DN68956_c1_g1
honeydew1	TRINITY_DN147014_c4_g1
lavenderblush3	TRINITY_DN146547_c2_g1
lightsteelblue1	TRINITY_DN148816_c0_g1
maroon	TRINITY_DN148091_c1_g1
orange	TRINITY_DN125588_c4_g2
orangered4	TRINITY_DN123797_c1_g1
sienna3	TRINITY_DN144735_c4_g43
thistle2	TRINITY_DN126335_c0_g2
