# Supplementary material for: Transcriptome profiling provides insights into leaf color changes in two Acer palmatum genotypes
Source: BMC Plant Biol. 2022 Dec 16;22:589. doi: 10.1186/s12870-022-03979-x (PMC9756493; doi:10.1186/s12870-022-03979-x)
Supplement: Supplementary file 8 — Additional file 8. [file 12870_2022_3979_MOESM8_ESM.xlsx]

## Sheet: Sheet1
Table S4. List of qPCR-PCR data.
ApCHS		Apr 10	May 5	May 30	Jun 24
	R	1	0.47	0.36	0.219
	Y	0.601	0.323	0.278	0.169
ApCHI		Apr 10	May 5	May 30	Jun 24
	R	1	0.539	0.435	0.304
	Y	0.829	0.405	0.37	0.235
ApF3H		Apr 10	May 5	May 30	Jun 24
	R	1	0.805	0.74	0.504
	Y	0.87	0.693	0.641	0.367
ApF3'H		Apr 10	May 5	May 30	Jun 24
	R	1	0.452	0.409	0.127
	Y	0.88	0.357	0.281	0.094
ApF3'5'H		Apr 10	May 5	May 30	Jun 24
	R	1	0.51	0.436	0.094
	Y	0.616	0.315	0.22	0.074
ApDFR		Apr 10	May 5	May 30	Jun 24
	R	1	0.822	0.562	0.341
	Y	0.873	0.704	0.509	0.235
ApANS		Apr 10	May 5	May 30	Jun 24
	R	1	0.272	0.161	0.078
	Y	0.68	0.204	0.082	0.038
ApUFGT		Apr 10	May 5	May 30	Jun 24
	R	1	0.383	0.19	0.071
	Y	0.66	0.21	0.111	0.026
